# Supplementary material for: Immunization with Virus-Like Particle Vaccine Protects Rabbits against Hepatitis E-3 Virus Infection
Source: Viruses. 2022 Jun 29;14(7):1432. doi: 10.3390/v14071432 (PMC9322348; doi:10.3390/v14071432)
Supplement: Supplementary file 1 [file viruses-14-01432-s001.zip]

Archive with 1 entries (1 files):
- viruses-1765969-supplementary.pdf
